# Supplementary material for: Anomalous Salt Dependence Reveals an Interplay of Attractive and Repulsive Electrostatic Interactions in α-synuclein Fibril Formation
Source: QRB Discov. 2020 Aug 6;1:e2. doi: 10.1017/qrd.2020.7 (PMC10392692; doi:10.1017/qrd.2020.7)
Supplement: Supplementary file 1 [file qrdsup.zip]

Archive with 3 entries (3 files):
- S2633289220000071sup001.pdf
- S2633289220000071sup002.pdf
- S2633289220000071sup003.pdf
